# Supplementary material for: Pot1 promotes telomere DNA replication via the Stn1-Ten1 complex in fission yeast
Source: Nucleic Acids Res. 2023 Nov 11;51(22):12325–36. doi: 10.1093/nar/gkad1036 (PMC10711446; doi:10.1093/nar/gkad1036)
Supplement: gkad1036_Supplemental_Files [file gkad1036_supplemental_files.zip]

Archive with 2 entries (2 files):
- Borges_SupMaterial_NAR_R1V3.pdf
- Table S1_R1 .pdf
